# Supplementary material for: Acrylamide-forming potential of potatoes grown at different locations, and the ratio of free asparagine to reducing sugars at which free asparagine becomes a limiting factor for acrylamide formation
Source: Food Chem. 2017 Apr 1;220:76–86. doi: 10.1016/j.foodchem.2016.09.199 (PMC5119237; doi:10.1016/j.foodchem.2016.09.199)
Supplement: Supplementary data 1 [file mmc1.xlsx]

## Sheet: Sugars
2 months storage									6 months storage
Sample no.	Variety	Location	Batch	Rep	Glucose mg/g	fructose mg/g	Sucrose mg/g		Sample no.	Variety	Location	Batch	Rep	Glucose mg/g	fructose mg/g	Sucrose mg/g
4086	Daisy	Doncaster	1	1	2.6148	1.4396	5.2308		4089	Daisy	Doncaster	2	1	3.0174	2.403	4.5578
4087	Daisy	Doncaster	1	2	1.5638	0.9562	5.0764		4090	Daisy	Doncaster	2	2	4.3706	3.5831	4.4992
4088	Daisy	Doncaster	1	3	1.7078	0.9072	7.0858		4091	Daisy	Doncaster	2	3	5.5559	4.7085	4.6911
4092	Harmony	Doncaster	1	1	47.062	15.5555	0.27		4095	Harmony	Doncaster	2	1	36.9158	20.1637	3.6204
4093	Harmony	Doncaster	1	2	29.7662	9.2474	2.16		4096	Harmony	Doncaster	2	2	37.9857	21.3824	0.1213
4094	Harmony	Doncaster	1	3	39.2815	12.5909	0.26		4097	Harmony	Doncaster	2	3	43.2788	24.7797	0.1533
4098	Hermes	Doncaster	1	1	1.9173	1.3762	9.8517		4101	Hermes	Doncaster	2	1	4.4487	3.5513	5.2915
4099	Hermes	Doncaster	1	2	3.1803	2.3717	5.7475		4102	Hermes	Doncaster	2	2	2.3612	2.2495	4.2195
4100	Hermes	Doncaster	1	3	1.0971	0.803	7.695		4103	Hermes	Doncaster	2	3	2.4905	2.2448	5.4062
4104	King Edward	Doncaster	1	1	2.9702	1.8994	4.7243		4107	King Edward	Doncaster	2	1	2.0682	1.8958	2.9602
4105	King Edward	Doncaster	1	2	0.6757	0.269	3.4889		4108	King Edward	Doncaster	2	2	2.5681	2.7691	2.1359
4106	King Edward	Doncaster	1	3	0.4512	0.4646	3.2914		4109	King Edward	Doncaster	2	3	3.1435	2.9946	1.9902
4110	Lady Claire	Doncaster	1	1	0.5803	0.627	3.4302		4113	Lady Claire	Doncaster	2	1	0.3026	0.2316	3.2721
4111	Lady Claire	Doncaster	1	2	0.3954	0.3375	4.0632		4114	Lady Claire	Doncaster	2	2	0.3969	0.3657	3.0127
4112	Lady Claire	Doncaster	1	3	2.1706	1.7075	6.824		4115	Lady Claire	Doncaster	2	3	0.343	0.2929	2.6525
4116	Lady Rosetta	Doncaster	1	1	0.2663	0.1698	5.4894		4119	Lady Rosetta	Doncaster	2	1	0.5526	1.0825	8.117
4117	Lady Rosetta	Doncaster	1	2	0.3283	0.2956	5.9797		4120	Lady Rosetta	Doncaster	2	2	2.3111	2.3538	8.5732
4118	Lady Rosetta	Doncaster	1	3	0.2491	0.2116	5.3888		4121	Lady Rosetta	Doncaster	2	3	2.3681	2.3594	8.2002
4122	Maris Piper	Doncaster	1	1	1.5747	1.153	5.3697		4125	Maris Piper	Doncaster	2	1	2.8504	2.2389	2.9628
4123	Maris Piper	Doncaster	1	2	1.4102	1.102	5.4682		4126	Maris Piper	Doncaster	2	2	2.6957	2.1598	3.46
4124	Maris Piper	Doncaster	1	3	2.4523	1.7732	5.1451		4127	Maris Piper	Doncaster	2	3	3.0371	2.7577	2.0335
4128	Markies	Doncaster	1	1	0.3722	0.2065	5.0447		4131	Markies	Doncaster	2	1	0.3993	0.4397	3.7807
4129	Markies	Doncaster	1	2	0.207	0.1532	5.9107		4132	Markies	Doncaster	2	2	0.2987	0.2069	3.8742
4130	Markies	Doncaster	1	3	0.3473	0.3534	5.4068		4133	Markies	Doncaster	2	3	0.4202	0.217	3.9539
4134	Pentland Dell	Doncaster	1	1	4.4827	3.1795	4.0869		4137	Pentland Dell	Doncaster	2	1	10.4844	8.0952	10.0088
4135	Pentland Dell	Doncaster	1	2	2.9559	2.1877	5		4138	Pentland Dell	Doncaster	2	2	11.7025	10.1258	4.0207
4136	Pentland Dell	Doncaster	1	3	4.4594	3.1689	3.8948		4139	Pentland Dell	Doncaster	2	3	9.6007	8.1088	8.4703
4140	Russet Burbank	Doncaster	1	1	2.0712	1.1193	5.7252		4143	Russet Burbank	Doncaster	2	1	2.7415	2.3212	5.2688
4141	Russet Burbank	Doncaster	1	2	3.2336	1.8532	5.3117		4144	Russet Burbank	Doncaster	2	2	5.0994	3.5394	3.6419
4142	Russet Burbank	Doncaster	1	3	2.218	1.0492	5.4875		4145	Russet Burbank	Doncaster	2	3	2.7226	2.301	3.9579
4146	Saturna	Doncaster	1	1	0.4341	0.3296	6.1767		4149	Saturna	Doncaster	2	1	0.678	0.4724	4.9207
4147	Saturna	Doncaster	1	2	0.2577	0.3342	7.0204		4150	Saturna	Doncaster	2	2	0.934	0.6582	5.0548
4148	Saturna	Doncaster	1	3	0.3687	0.3906	7.446		4151	Saturna	Doncaster	2	3	0.4241	0.3424	5.6815
4152	Umatilla	Doncaster	1	1	1.3668	0.7918	3.4547		4155	Umatilla	Doncaster	2	1	7.0903	6.7405	6.8085
4153	Umatilla	Doncaster	1	2	2.7723	1.9361	5.8568		4156	Umatilla	Doncaster	2	2	8.686	7.5608	3.939
4154	Umatilla	Doncaster	1	3	2.2727	1.5634	5.7245		4157	Umatilla	Doncaster	2	3	6.8802	7.1072	9.0185
4158	Verdi	Doncaster	1	1	0.2826	0.0946	4.2671		4161	Verdi	Doncaster	2	1	0.2874	0.2239	3.7579
4159	Verdi	Doncaster	1	2	0.2352	0.1662	6.5822		4162	Verdi	Doncaster	2	2	0.3716	0.2043	5.0102
4160	Verdi	Doncaster	1	3	0.1812	0.1725	5.0943		4163	Verdi	Doncaster	2	3	0.4292	0.2594	5.1582
4164	Desiree	Doncaster	1	1	4.0658	2.9156	5.2886		4167	Desiree	Doncaster	2	1	5.2348	4.465	7.2027
4165	Desiree	Doncaster	1	2	3.9675	3.324	6.2868		4168	Desiree	Doncaster	2	2	3.5348	3.2132	6.0365
4166	Desiree	Doncaster	1	3	3.3315	2.9078	5		4169	Desiree	Doncaster	2	3	5.4206	4.567	6.0524
4170	Ramos	Doncaster	1	1	0.8136	0.6669	3.94		4173	Ramos	Doncaster	2	1	0.8078	0.6489	3.2965
4171	Ramos	Doncaster	1	2	0.81	0.7933	4.1031		4174	Ramos	Doncaster	2	2	2.3814	1.6876	5.0259
4172	Ramos	Doncaster	1	3	0.4469	0.55	4.7022		4175	Ramos	Doncaster	2	3	0.53	0.5377	3.9245
4176	Challenger	Doncaster	1	1	1.6073	0.9326	3.9184		4179	Challenger	Doncaster	2	1	1.5127	1.1357	5.3763
4177	Challenger	Doncaster	1	2	1.3132	0.9357	4.9275		4180	Challenger	Doncaster	2	2	1.7341	1.3837	4.4641
4178	Challenger	Doncaster	1	3	1.8522	1.0332	4.7813		4181	Challenger	Doncaster	2	3	1.7227	1.4732	4.5834
4182	Innovator	Doncaster	1	1	2.3402	1.2162	4.7071		4185	Innovator	Doncaster	2	1	3.5504	2.6661	6.1996
4183	Innovator	Doncaster	1	2	1.4237	0.9931	4.66		4186	Innovator	Doncaster	2	2	3.5441	2.8292	6.2937
4184	Innovator	Doncaster	1	3	0.9663	0.6539	4.6926		4187	Innovator	Doncaster	2	3	2.5416	1.8226	7.1865
4188	Fontane	Doncaster	1	1	0.7347	0.3687	4.3212		4191	Fontane	Doncaster	2	1	0.8918	0.7315	5.6107
4189	Fontane	Doncaster	1	2	0.6431	0.3935	3.9392		4192	Fontane	Doncaster	2	2	0.7014	0.559	4.5203
4190	Fontane	Doncaster	1	3	0.8833	0.6181	4.5671		4193	Fontane	Doncaster	2	3	0.8783	0.6328	4.653
4194	Lady Olympia	Doncaster	1	1	1.4686	0.877	4.3175		4197	Lady Olympia	Doncaster	2	1	4.2391	2.5883	3.8781
4195	Lady Olympia	Doncaster	1	2	1.5437	0.9383	5.0774		4198	Lady Olympia	Doncaster	2	2	0.9844	0.7027	6.288
4196	Lady Olympia	Doncaster	1	3	2.4055	1.4594	4.3616		4199	Lady Olympia	Doncaster	2	3	1.0339	0.6733	5.4539
4200	Lady Blanca	Doncaster	1	1	2.378	1.6516	3.2906		4203	Lady Blanca	Doncaster	2	1	2.2467	1.6899	2.9225
4201	Lady Blanca	Doncaster	1	2	2.6026	1.6626	3.475		4204	Lady Blanca	Doncaster	2	2	2.1722	1.595	3.4747
4202	Lady Blanca	Doncaster	1	3	3.904	2.6681	4.1403		4205	Lady Blanca	Doncaster	2	3	2.2551	1.8277	3.4065

## Sheet: Free amino acids
Free amino acid concentrations (mmol per kg)
Reference number	Site	Variety	Storage	Rep	Alanine	Glycine	alpha-Aminobutyric acid	Valine	Leucine	Isoleucine	Threonine	Serine	GABA	Proline	Asparagine	Aspartic acid	Methionine	Glutamic acid	Phenylalanine	Glutamine	Ornithine	Lysine	Histidine	Tyrosine	Tryptophan
4086	Doncaster	Daisy	2 months	1	3.63	1.5	0.19	15.68	1.94	2.95	3.31	7.66	29.48	5.97	72.23	30.27	4.29	5.96	4.57	59.07	0.42	2.9	0.48	1.39	0.82
4087	Doncaster	Daisy	2 months	2	4.43	1.73	0.29	18.83	1.93	3.5	3.09	6.1	16.39	4.86	65.66	29.77	4.54	15.26	3.25	14.66	0.45	2.31	0.45	0.69	0.43
4088	Doncaster	Daisy	2 months	3	5.56	1.91	0.23	18.79	2.03	3.45	3.75	8.3	30.19	7.28	73.87	33.04	5.11	6.44	4.35	53.78	0.52	3.13	1.19	1.35	0.79
4089	Doncaster	Daisy	6 months	1	3.5	1.54	0.14	18.35	2.3	3.71	5.07	10.69	20.16	5.53	64.88	35.79	4.08	15.27	3.45	96.12	0.56	5.93	1.18	1.95	1.35
4090	Doncaster	Daisy	6 months	2	3.71	1.64	0.15	17.44	2.35	3.5	4.94	8.74	26.68	5.22	60.61	35.79	3.8	9.77	3.26	87.27	0.61	5.39	1.41	1.94	1.19
4091	Doncaster	Daisy	6 months	3	4.35	1.88	0.12	14.87	1.95	3.28	3.34	8.16	24.11	4.59	45.58	30.57	3.96	8.59	3.44	50.81	0.39	4.61	2.63	2.54	0.39
4092	Doncaster	Harmony	2 months	1	3.12	1.16	0.14	11.79	2.28	3.31	5.72	5.03	24.65	4.46	109.86	24.59	2.13	13.43	4.56	36.53	0.15	1.6	0.43	1.25	0.82
4093	Doncaster	Harmony	2 months	2	2.58	1.23	0.14	13.63	3.17	4.6	5.83	4	16.82	3.91	107.34	26.34	2.72	22.46	5.9	29.33	0.24	1.91	0.08	1.68	1.47
4094	Doncaster	Harmony	2 months	3	2.51	0.98	0.11	10.56	2.17	2.98	5.15	4.1	21.66	4.63	104.12	23.47	2.02	16.04	3.92	28.96	0.15	1.32	0.08	0.97	0.81
4095	Doncaster	Harmony	6 months	1	2.19	1.22	0.1	12.46	2.83	4.09	7.12	6.33	16.28	4.76	98.94	29.8	1.9	16.47	2.66	71.21	0.28	3.3	0.92	1.49	1.28
4096	Doncaster	Harmony	6 months	2	2.83	1.41	0.12	13.79	3.25	4.92	6.94	6.04	21.07	4.92	91.26	29.68	1.27	8.62	3.1	62.67	0.19	3.08	1.39	1.28	1.62
4097	Doncaster	Harmony	6 months	3	2.4	1.22	0.11	13.18	3.11	4.38	6.93	6.28	20.06	5.26	98.04	31.88	1.68	12.64	2.83	52.07	0.21	2.85	0.37	1.64	1.25
4098	Doncaster	Hermes	2 months	1	4.19	1.14	0.25	12.15	1.74	3.09	4.48	4.54	29.8	5.14	151.21	22.66	1.81	11.08	4.31	40.35	0.11	2.78	0.09	2.13	0.76
4099	Doncaster	Hermes	2 months	2	4.21	1.41	0.22	13.41	1.75	3.05	5.25	4.59	17.3	5.59	172.93	29.82	2.05	19.78	4.12	65.72	0.11	2.86	0.44	1.87	0.65
4100	Doncaster	Hermes	2 months	3	5.03	1.37	0.29	12.98	1.97	3.34	4.67	4.74	28.91	6.12	165.08	24.89	2.06	13.53	5.57	45.4	0.13	3.33	0.28	2.21	1.03
4101	Doncaster	Hermes	6 months	1	2.54	0.87	0.16	9.8	1.65	2.51	5.4	4.67	10.61	4.33	143.53	26.94	0.93	17.77	2.15	37.26	0.15	3.28	0.55	2.51	0.95
4102	Doncaster	Hermes	6 months	2	4.59	1.44	0.16	12.15	2.06	3.16	6.85	6.3	22.26	6.54	161.16	29.5	1.23	16.09	2.68	84.81	0.22	5.17	0.68	2.15	0.86
4103	Doncaster	Hermes	6 months	3	3.35	1.08	0.13	9.85	1.51	2.72	5.4	5.2	17.14	5.27	130.33	26.47	1.09	14.5	2.55	63.76	0.21	4.42	0.63	2.58	1.24
4104	Doncaster	King Edward	2 months	1	7.1	1.78	0.49	20.05	2.19	5.09	3.96	6.54	24.45	23.97	155.55	32.57	3.67	22.8	6.03	50.41	0.47	2.28	0.33	1.07	0.67
4105	Doncaster	King Edward	2 months	2	19.5	2.49	0.27	18.94	4.51	6	5.8	11.79	17.29	11.25	100.4	25.2	4.09	31.98	11.46	115	0.19	3.09	0.52	4.34	1.91
4106	Doncaster	King Edward	2 months	3	16.88	2.38	0.25	18.49	3.62	5.28	5.81	11.54	29.44	21.37	101.9	0.4	3.6	24.07	9.8	97.51	0.21	2.97	0.4	3.24	1.57
4107	Doncaster	King Edward	6 months	1	6.21	1.61	0.15	15.63	2.39	4.14	6.8	15.98	12.77	5.28	78.08	25.48	1.75	22.37	4.82	121.81	0.2	3.93	0.69	3.53	1.76
4108	Doncaster	King Edward	6 months	2	10.1	2.24	0.16	19.16	4.21	6.36	7.38	16.39	19.3	8.02	88.59	32.29	2.65	21.34	6.56	145.35	0.25	5.12	1.61	4.49	2.26
4109	Doncaster	King Edward	6 months	3	10.26	2.12	0.14	16.04	2.67	5.02	5.17	11.54	19.84	7.36	57.31	24.11	2.04	16.76	5.5	84.1	0.12	4.22	3.46	5.44	0.74
4110	Doncaster	Lady Claire	2 months	1	5	1.82	0.12	10.53	1.35	2.33	2.5	4.47	23.15	3.06	92.87	23.81	2.07	27.11	5.16	57.17	0.22	1.55	0.3	1.38	0.93
4111	Doncaster	Lady Claire	2 months	2	7.73	1.65	0.17	14.08	1.94	3.53	3.05	5.55	20.44	4.14	101.06	26.28	2.4	36.25	6.76	77.13	0.2	1.81	1.04	1.81	1.07
4112	Doncaster	Lady Claire	2 months	3	6.83	1.64	0.13	11.47	1.59	2.63	2.56	4.48	28.75	3.44	88.39	23.76	2.14	16.88	5.06	61.02	0.16	1.44	0.45	1.14	0.79
4113	Doncaster	Lady Claire	6 months	1	3.15	1.16	0.09	9.63	1.49	2.23	3.1	5.22	12.35	2.81	87.83	28.31	1.04	22.29	2.35	67.18	0.19	2.72	1	1.64	1.07
4114	Doncaster	Lady Claire	6 months	2	5.42	1.62	0.12	13.86	1.93	3.47	4.39	7.88	29.34	3.95	103.37	30.46	1.66	19.62	3.44	93.04	0.27	3.94	1.56	1.83	1.45
4115	Doncaster	Lady Claire	6 months	3	4.28	1.44	0.09	10.62	1.4	2.91	2.65	5.07	22.38	2.68	79.14	25.76	1.47	18.38	3.32	48.02	0.14	2.02	2.54	2.43	0.64
4116	Doncaster	Lady Rosetta	2 months	1	2.91	0.77	0.1	6.75	0.94	1.87	2.24	2.69	25.82	12.58	104.46	14.45	0.87	20.54	3.59	25.91	0.41	1.49	0.62	0.66	0.53
4117	Doncaster	Lady Rosetta	2 months	2	2.67	0.83	0.11	8.12	1.42	2.79	2.38	3.19	11.77	10.71	110.7	16.74	1.41	23.07	5.33	25.55	0.4	1.53	0.86	1.14	0.82
4118	Doncaster	Lady Rosetta	2 months	3	2.64	0.81	0.06	5.26	0.99	1.61	1.85	2.28	17.57	12.53	103.17	16.52	0.83	15.44	3.51	22.75	0.26	0.96	0.17	0.52	0.39
4119	Doncaster	Lady Rosetta	6 months	1	2.4	0.59	0.03	5.86	1.17	1.87	2.63	3.82	12.32	8.13	85.92	19.48	0.66	19.95	2.81	27.24	0.4	3.09	1.36	1.6	0.93
4120	Doncaster	Lady Rosetta	6 months	2	3.25	0.89	0.05	8.18	1.71	2.68	3.26	4.84	21.83	9.46	96.76	20.89	0.9	12.82	3.31	39.63	0.57	3.86	0.68	1.95	0.92
4121	Doncaster	Lady Rosetta	6 months	3	2.69	0.89	0.04	5.9	1.16	1.95	1.62	2.86	15.1	8.51	59.98	14.78	0.57	10.65	3.02	19.01	0.22	1.89	1.44	1.56	0.17
4122	Doncaster	Maris Piper	2 months	1	4	1.87	0.37	14.32	2.52	4.87	3.04	5.99	31.72	4.55	87.05	26.99	3.74	19.74	7.97	48.22	0.38	2.74	0.84	2.07	1.13
4123	Doncaster	Maris Piper	2 months	2	3.42	1.85	0.36	15.94	2.77	5.6	3.67	6.23	14.08	4.33	95.57	28.34	4.4	26.73	9.15	51.98	0.32	2.36	0.14	2.23	1.2
4124	Doncaster	Maris Piper	2 months	3	3.01	1.68	0.25	11.25	1.67	3.29	2.93	4.88	21.83	4.32	78.99	23.32	2.85	21.92	4.81	39.39	0.28	2.11	0.12	0.94	0.45
4125	Doncaster	Maris Piper	6 months	1	2.64	1.77	0.18	12.25	1.87	3.84	4.29	7.06	19.82	3.81	71.65	24.96	2.12	18.51	4.11	52.42	0.37	4.62	1.14	2.23	0.93
4126	Doncaster	Maris Piper	6 months	2	2.59	1.72	0.18	12.82	1.81	4.89	3.71	6.44	17.74	3.81	69.91	23.68	2.86	17.44	4.91	39.44	0.37	3.82	2.73	3.19	0.53
4127	Doncaster	Maris Piper	6 months	3	2.82	1.91	0.2	12.71	1.95	3.68	4.87	8.82	24.16	6	86.23	27.09	2.54	17.36	3.68	66.66	0.48	4.5	0.07	1.9	0.91
4128	Doncaster	Markies	2 months	1	4.69	2.04	0.17	14.37	1.37	3.21	4.31	5.48	21.41	9.17	181.09	27.23	3.11	26.38	3.45	80.32	0.41	1.46	0.93	0.71	0.98
4129	Doncaster	Markies	2 months	2	3.01	1.09	0.11	9.16	0.76	2.17	2.92	3.34	9.21	4.85	127.91	19.31	2.38	28.57	2.1	14.86	0.16	0.61	0.1	0.37	0.51
4130	Doncaster	Markies	2 months	3	3.74	2.01	0.14	11.92	1.26	2.73	3.43	4.04	10.81	10.1	120.78	21.33	3.49	14.53	3.79	44.25	0.19	0.89	0.67	0.62	1.22
4131	Doncaster	Markies	6 months	1	2.79	1.25	0.08	9.31	1.04	1.65	4.57	6.13	10.11	7.98	119.93	25.36	2.44	27.06	1.26	76.13	0.28	2.05	1.05	0.51	0.46
4132	Doncaster	Markies	6 months	2	3.36	1.35	0.07	9.92	1.04	1.9	4.4	6.37	15.14	6.16	124.62	25.09	2.33	22.18	1.37	74.25	0.27	2.3	1.1	0.62	0.76
4133	Doncaster	Markies	6 months	3	3.26	1.65	0.06	7.61	0.78	1.63	3.06	4.89	13.68	4.15	88.46	22.15	2.59	21.3	1.3	45.21	0.14	1.42	2.35	0.58	0.34
4134	Doncaster	Pentland Dell	2 months	1	6.24	1.9	0.38	13.04	1.81	3.22	3.65	6.54	24.99	8.18	135.73	29.48	2.81	25.77	7.53	13.36	0.18	1.83	0.11	1.67	0.34
4135	Doncaster	Pentland Dell	2 months	2	6.03	2.1	0.31	14.07	2.2	3.89	3.56	5.29	10.9	11.96	131.98	31.76	3.19	21.02	10.05	24.01	0	1.95	1.15	2.31	0.61
4136	Doncaster	Pentland Dell	2 months	3	7.96	2.11	0.35	14.45	2.13	3.82	3.65	7.92	22.47	15.55	155.91	34.36	3.22	34.08	8.98	46.13	0.25	2.9	0.47	2.22	0.61
4137	Doncaster	Pentland Dell	6 months	1	3.38	1.32	0.16	11.89	1.7	3.36	3.76	6.9	16.62	6	86.56	32.4	1.28	25.09	4.73	43.22	0.21	4.65	1.15	3.21	0.77
4138	Doncaster	Pentland Dell	6 months	2	3.18	1.44	0.15	11.98	2	3.72	3.65	6.91	14.23	7.29	94.92	33.4	1.09	17.9	4.74	39.32	0.19	4.4	0.97	2.19	0.78
4139	Doncaster	Pentland Dell	6 months	3	3.06	1.31	0.16	13.87	2.06	4.06	3.74	9.03	13.52	7.27	73.71	48.31	1.33	15.5	2.51	31.99	0.21	4.59	0.95	1.5	0.39
4140	Doncaster	Russet Burbank	2 months	1	4.74	1.59	0.36	15.38	1.33	3.1	4.71	6.08	30.34	9.6	134.36	27.21	2.83	17.34	5.2	50.37	0.17	2.11	0.7	1.55	0.8
4141	Doncaster	Russet Burbank	2 months	2	5.22	1.99	0.49	20.81	1.74	4.12	6.43	6.66	17.64	5.52	145.19	32.97	4.3	29.22	6.41	68.15	0.2	2.6	0.62	2.64	0.91
4142	Doncaster	Russet Burbank	2 months	3	8.19	2.47	0.48	23.68	2.05	4.64	7.31	9.2	34.8	12.09	160.65	32.2	4.26	19.8	7.09	89.05	0.27	2.79	0.99	2.73	1.05
4143	Doncaster	Russet Burbank	6 months	1	3.51	1.49	0.35	14.98	1.45	2.98	6.64	8.2	15.89	8.47	123.07	29.3	1.83	20.46	3.09	69.47	0.21	3.89	1.38	2.12	1.03
4144	Doncaster	Russet Burbank	6 months	2	5.19	1.82	0.39	18.11	1.8	3.87	8.46	9.88	22.81	5.47	125.44	34.43	2.17	16.45	3.8	83.05	0.28	4.84	1.66	2.71	1.26
4145	Doncaster	Russet Burbank	6 months	3	3.75	1.54	0.29	13.19	1.08	3.37	4.64	6.48	19.05	5.27	90.59	25.43	1.59	16.17	3.23	37.46	0.15	2.83	2.18	2.67	0.39
4146	Doncaster	Saturna	2 months	1	1.89	0.52	0.2	7.02	1.58	2.17	1.63	1.67	13.7	4.53	128.84	25.08	0.9	24.2	3.4	19.82	0.17	1.18	0.05	0.83	0.42
4147	Doncaster	Saturna	2 months	2	1.7	0.62	0.21	8.65	2.12	2.93	1.96	1.94	10.09	3.59	143.3	26.5	1.16	30.64	4.36	14.44	0.16	1.27	0.07	1.22	0.61
4148	Doncaster	Saturna	2 months	3	2.28	0.72	0.2	8.96	1.74	2.46	2.26	2.3	23.22	6.8	176.66	29.43	1.18	21.42	4.04	31.94	0.22	1.32	0.2	0.9	0.46
4149	Doncaster	Saturna	6 months	1	1.46	0.47	0.06	7.4	1.81	2.22	2.28	2.61	8.56	4.49	131.29	24.33	0.49	20.87	1.79	29.7	0.3	2.43	0.6	1.33	0.68
4150	Doncaster	Saturna	6 months	2	1.54	0.6	0.08	9.43	2.46	3.27	2.52	3.32	16.25	5.2	149.02	31.25	0.71	16.38	2.79	35.38	0.35	3.61	2.37	2.11	1.27
4151	Doncaster	Saturna	6 months	3	1.61	0.52	0.07	7.65	2.03	2.53	2.3	3.09	12.95	6.23	149.56	29.28	0.7	18.5	2.02	38.17	0.33	2.73	1.13	1.2	0.75
4152	Doncaster	Umatilla Russet	2 months	1	16.7	2.75	0.25	18.2	2.93	4.61	6.22	11.72	24.24	11.94	84.87	21.87	3.12	27.01	9.41	98.66	0.12	2.39	0.12	2.96	1.25
4153	Doncaster	Umatilla Russet	2 months	2	6.64	1.71	0.37	17.9	2.45	4.68	3.63	5.88	10.46	7.29	149.29	31.56	3.52	27.67	6.73	51.01	0.35	1.76	0.19	1.31	0.81
4154	Doncaster	Umatilla Russet	2 months	3	5.66	1.97	0.38	17.41	2.14	4.6	3.06	4.68	6.42	32.26	107.93	27.11	3.52	11.35	7.75	35.63	0.19	0.85	0.19	0.96	0.91
4155	Doncaster	Umatilla Russet	6 months	1	3.26	1.27	0.26	11.9	1.63	3.12	3.42	5.91	8.64	10.88	105.82	37.02	0.91	18.38	2.18	59.38	0.29	2.94	1.29	0.9	0.67
4156	Doncaster	Umatilla Russet	6 months	2	4.09	1.5	0.29	14.93	2.11	3.91	3.93	6.67	10.81	8.29	124.9	43.99	1.24	16.71	2.74	70.8	0.4	3.6	1.48	0.65	1.06
4157	Doncaster	Umatilla Russet	6 months	3	6.14	2.09	0.43	17.47	2.24	4.08	4.46	8.81	12.98	28.71	153.89	59.11	1.53	20.16	2.9	100.98	0.51	3.3	2.12	0.87	0.91
4158	Doncaster	Verdi	2 months	1	1.95	0.53	0.06	3.71	0.55	1.15	1.34	1.87	14.73	2.96	112.06	13.91	0.03	31.45	2.33	12.45	0.01	0.02	0.48	0.35	0.47
4159	Doncaster	Verdi	2 months	2	1.7	0.52	0.12	5.17	1.03	1.72	1.74	1.88	6.43	3.39	133.46	17.37	1.55	40.67	3.77	19.94	0.22	1.28	0.13	0.81	0.91
4160	Doncaster	Verdi	2 months	3	1.64	0.43	0.07	3.77	0.68	1.45	1.39	1.77	13.38	3.19	106.78	15.91	0.84	24.88	2.73	16.99	0.09	0.89	0.26	0.48	0.53
4161	Doncaster	Verdi	6 months	1	1.3	0.35	0.02	3.62	0.82	1.25	1.22	2.33	6.6	3.03	75.93	14.45	0.49	21.82	1.28	20.39	0.13	1.3	0.66	0.58	0.53
4162	Doncaster	Verdi	6 months	2	1.89	0.5	0.04	6.08	1.47	2.33	1.88	3.35	11.26	4.39	119.57	18.68	0.95	20.64	2.41	31.75	0.28	2.7	1.12	1.33	1.65
4163	Doncaster	Verdi	6 months	3	1.85	0.44	0.02	5.05	1.17	1.72	1.76	2.7	9.4	4.51	96.45	16.05	0.62	20.88	1.47	24.59	0.16	1.94	0.79	0.82	0.76
4164	Doncaster	Desiree	2 months	1	5.07	1.67	0.24	22.15	2.71	6.91	6.31	5.72	28.33	4.22	189.09	30.85	3.5	16.91	11.3	60.26	0.18	2.92	0.13	5.97	1.28
4165	Doncaster	Desiree	2 months	2	6.15	2.07	0.37	26.07	3.98	9.05	7.79	6.98	23.33	5.56	199.15	34.78	4.82	44.48	13.72	75.15	0.25	4.34	0.64	8.36	1.92
4166	Doncaster	Desiree	2 months	3	4.79	1.81	0.25	21.07	2.93	6.44	5.66	5.34	30.32	4.51	173.15	29.42	3.47	20.28	10.93	73.94	0.19	2.87	0.91	5.78	1.51
4167	Doncaster	Desiree	6 months	1	2.66	1.45	0.1	19.92	2.61	6.2	7.22	6.31	16.73	4.63	161.54	29.92	2.27	22.95	5.76	74.03	0.29	5.24	1.63	6.04	1.78
4168	Doncaster	Desiree	6 months	2	1.89	0.99	0.07	18.18	2.67	6.31	6.08	5.49	11.71	4.05	101.8	39.16	1.88	12.65	2.53	48.59	0.16	5.81	1.57	2.9	1.51
4169	Doncaster	Desiree	6 months	3	3.52	1.85	0.19	19.58	2.44	7.09	6.09	5.97	18.55	4.36	122.25	26.59	2.73	14.43	5.38	53.84	0.27	5.56	2.23	7.99	0.83
4170	Doncaster	Ramos	2 months	1	5.37	2.17	0.34	19.38	1.21	3.16	4.39	6.55	23.81	20.27	145.63	29.01	4.53	33.09	4.25	80.29	0.22	1.9	0.82	0.9	0.49
4171	Doncaster	Ramos	2 months	2	4.31	2.08	0.25	18.6	1.12	3.17	3.99	6.36	18.09	20.11	147.44	27.74	4.11	33.29	3.58	82.47	0.34	1.94	0.69	0.63	0.34
4172	Doncaster	Ramos	2 months	3	4.61	2.07	0.32	18.97	1.34	3.61	4.22	6.06	19.07	22.73	153.02	29.19	3.94	32.53	4.83	74.86	0.32	2.14	1.02	0.81	0.56
4173	Doncaster	Ramos	6 months	1	3.29	1.65	0.21	13.68	1.09	2.06	5.13	8.07	15.33	11.17	129.06	27.42	2.92	26.12	2.54	84.81	0.37	4.23	1.22	0.98	0.64
4174	Doncaster	Ramos	6 months	2	3.44	1.7	0.19	14.69	1.22	2.36	4.84	8.5	13.94	12.19	143.14	30.89	2.82	21.38	2.23	87.88	0.47	3.65	1.48	0.86	0.45
4175	Doncaster	Ramos	6 months	3	6.41	2.79	0.25	13.87	0.93	2.26	3.33	7.1	18.85	16.79	95.85	24.28	3.14	18.93	2.56	58.07	0.25	3.85	2.45	1.27	0.29
4176	Doncaster	Challenger	2 months	1	4.7	1.64	0.18	8.6	0.85	1.71	3.83	4.65	31.07	4.26	88.37	34.1	1.97	11.98	4.17	53.07	0.11	1.26	0.14	0.47	0.3
4177	Doncaster	Challenger	2 months	2	4.79	1.32	0.24	9.99	0.83	2.3	4.33	4.73	12.81	3.94	108.64	37.2	2.39	32.87	5.21	63.23	0.13	1.59	0.22	0.94	0.54
4178	Doncaster	Challenger	2 months	3	4.85	1.53	0.27	8.99	0.88	2.03	4.08	4.75	0.22	4.11	90.6	32.04	2.12	22.21	3.75	59.1	0.16	1.51	0.53	0.51	0.38
4179	Doncaster	Challenger	6 months	1	4.07	1.09	0.14	7.68	0.97	1.69	5.11	5.58	13.05	3.82	92.3	33.69	1.43	23.49	3.63	70.2	0.21	2.82	1.05	1.35	0.43
4180	Doncaster	Challenger	6 months	2	3.37	0.95	0.11	7.36	0.99	1.71	4.8	5.17	14.45	4.16	80.03	30.22	1.31	12.37	3.07	60.65	0.16	2.53	1.03	1.41	0.55
4181	Doncaster	Challenger	6 months	3	3.12	0.9	0.1	7.27	0.93	1.66	3.82	5.29	13.39	2.91	45.14	35.28	1	9.39	1.38	35.91	0.1	2.25	0.37	0.53	0.28
4182	Doncaster	Innovator	2 months	1	2.7	1.25	0.19	7.05	0.71	1.31	4.15	4.19	0.26	5.01	153.88	25.04	1.95	26.26	2.22	79.41	0.46	1.18	0.11	0.37	0.23
4183	Doncaster	Innovator	2 months	2	2.96	1.39	0.17	8.31	0.88	1.59	4.31	4.15	11.74	4.87	146.65	24.81	2.51	35.09	2.91	82.67	0.29	0.01	0.59	0.42	0.01
4184	Doncaster	Innovator	2 months	3	3.37	1.5	0.27	9.42	1.03	1.88	4.29	4.34	19.94	14.87	175.13	25.06	2.31	30.39	3.08	87.58	0.03	1.28	0.1	0.53	0.01
4185	Doncaster	Innovator	6 months	1	3.07	1.17	0.16	8.24	1.07	1.78	4.93	5.84	10.18	4.23	122.86	23.8	1.33	25.49	1.7	79.8	0.47	2.47	0.75	0.84	0.45
4186	Doncaster	Innovator	6 months	2	3.17	1.29	0.14	7.96	1.17	2.03	4.88	5.87	14.65	5.25	133.24	25.11	1.12	21.79	1.76	91.73	0.45	2.23	0.8	0.82	0.45
4187	Doncaster	Innovator	6 months	3	2.68	1.14	0.18	7.48	1.09	1.87	4.23	5.4	13.64	8.42	134.14	24.06	1.17	21.65	1.84	73.94	0.51	2.23	0.81	0.72	0.44
4188	Doncaster	Fontane	2 months	1	3.35	1.65	0.17	12.92	1.4	3.03	3.22	3.96	27.56	9.87	123.83	26.64	1.41	16.92	3.25	51.09	0.31	1.38	0.26	0.53	0.49
4189	Doncaster	Fontane	2 months	2	3.02	1.81	0.17	12.25	1.16	2.83	3.03	3.92	23.61	9.3	116.75	26.28	1.44	28.13	2.85	47.58	0.02	1.19	0.37	0.31	0.32
4190	Doncaster	Fontane	2 months	3	3.37	1.89	0.2	13.55	1.46	3	3.29	4.05	33.9	15.13	121.35	27.19	1.57	22.89	3.7	52.21	0.35	1.49	1.03	0.61	0.4
4191	Doncaster	Fontane	6 months	1	2.06	1.15	0.08	9.94	1.31	2.18	3.51	4.36	16.52	6.93	92.16	27.07	0.93	20.46	2.01	52.53	0.28	2.02	1.03	0.63	0.35
4192	Doncaster	Fontane	6 months	2	2.15	1.25	0.1	12.25	1.51	2.93	4.01	10.81	21.67	6.47	103.79	27.76	0.91	16.11	2.41	60.03	0.44	2.8	1.32	0.61	0.46
4193	Doncaster	Fontane	6 months	3	2.41	1.35	0.06	10.45	1.22	2.37	2.85	4.56	26.25	8.64	69.04	27.23	1.2	16.96	2.22	31.43	0.24	2.11	2.04	0.71	0.16
4194	Doncaster	Lady Olympia	2 months	1	5.53	1.38	0.35	18.49	3.09	4.4	3.29	5.09	18.52	10.73	127.25	23.98	2.04	21.28	4.88	38.95	0.27	2.32	0.15	1.29	0.75
4195	Doncaster	Lady Olympia	2 months	2	6.88	1.69	0.45	20.7	3.52	5.36	3.49	6.16	0.18	6.54	130.3	27.48	3.21	36.56	6.87	57.76	0.28	2.62	1.28	2.03	1.02
4196	Doncaster	Lady Olympia	2 months	3	5.95	1.68	0.38	16.94	2.67	4.07	3.33	4.8	13.69	8.07	121.83	27.96	2.52	21.9	4.75	52.35	0.28	1.97	0.89	0.95	0.61
4197	Doncaster	Lady Olympia	6 months	1	2.88	1.21	0.21	15.55	2.98	4.09	3.28	4.4	8.22	8.13	98.06	23.4	1.25	21.08	4.6	50.71	0.31	3.12	1.05	1.96	0.9
4198	Doncaster	Lady Olympia	6 months	2	5.55	1.64	0.31	19.44	4.07	5.79	3.8	7.49	15.67	6.71	105.96	26.92	1.82	18.67	5.59	64.04	0.45	4.59	1.3	3.03	1.49
4199	Doncaster	Lady Olympia	6 months	3	8.34	2.54	0.45	22.77	4.43	6.17	5.4	10.39	15.13	9.31	109.49	32.55	2.02	18.48	3.49	88.07	0.7	6.78	13.54	1.86	1.57
4200	Doncaster	Lady Blanca	2 months	1	6.24	1.88	0.43	19.73	1.79	4.41	6.48	6.62	0.25	10.21	198.4	32.22	1.84	43.85	6.06	120.53	0.11	1.96	0.76	1.14	0.81
4201	Doncaster	Lady Blanca	2 months	2	6.25	1.89	0.44	19.83	1.8	1.98	6.51	6.64	14.2	10.26	199.16	32.37	1.88	44.6	6.16	121.01	0.11	2.02	0.74	1.09	0.8
4202	Doncaster	Lady Blanca	2 months	3	5.15	2.01	0.39	18.23	1.66	4.1	6.1	5.2	18.63	5.84	160.21	24.84	1.83	29.49	5.72	98.6	0.02	1.74	0.11	1.07	0.97
4203	Doncaster	Lady Blanca	6 months	1	2.58	1.17	0.26	14.14	1.65	2.87	7.54	7.16	12.16	5.59	125.42	23.26	1.04	19.98	2.11	90.46	0.27	4.19	7.96	1.53	1.08
4204	Doncaster	Lady Blanca	6 months	2	5.3	2.05	0.36	16.82	1.71	3.42	7.19	8.06	16.49	8.11	169.26	20.76	1.41	15.83	4.73	106.59	0.17	3.02	1	1.49	0.84
4205	Doncaster	Lady Blanca	6 months	3	3.53	1.43	0.29	14.77	1.66	3.16	7.84	7.96	17.41	4.68	137.72	24.94	0.97	17.51	2.41	103.9	0.18	4.02	1.87	1.5	0.8

## Sheet: Acrylamide
					Acrylamide formation in heated potato flour (mg per kg)
2 months storage							6 months storage							2 months storage							6 months storage
Sample no.	Variety	Location	Batch	Rep	Acrylamide Levels (µg/kg)		Sample no.	Variety	Location	Batch	Rep	Acrylamide Levels (µg/kg)		Sample no.	Variety	Location	Batch	Rep	Acrylamide Levels (µg/kg)		Sample no.	Variety	Location	Batch	Rep	Acrylamide Levels (µg/kg)
3966	Daisy	Woburn	1	1	2946.18		3969	Daisy	Woburn	2	1	3790.04		4086	Daisy	Doncaster	1	1	3482.31		4089	Daisy	Doncaster	2	1	3728
3967	Daisy	Woburn	1	2	3150.98		3970	Daisy	Woburn	2	2	4806.15		4087	Daisy	Doncaster	1	2	2861.14		4090	Daisy	Doncaster	2	2	4619.71
3968	Daisy	Woburn	1	3	2406.22		3971	Daisy	Woburn	2	3	3911.78		4088	Daisy	Doncaster	1	3	2588.15		4091	Daisy	Doncaster	2	3	4595.06
3972	Harmony	Woburn	1	1	9094.71		3975	Harmony	Woburn	2	1	4960.95		4092	Harmony	Doncaster	1	1	25974.7		4095	Harmony	Doncaster	2	1	29096.4
3973	Harmony	Woburn	1	2	8880.58		3976	Harmony	Woburn	2	2	6330.04		4093	Harmony	Doncaster	1	2	16580.7		4096	Harmony	Doncaster	2	2	30501.3
3974	Harmony	Woburn	1	3	8991.31		3977	Harmony	Woburn	2	3	5708.09		4094	Harmony	Doncaster	1	3	24182.3		4097	Harmony	Doncaster	2	3	27059.8
3978	Hermes	Woburn	1	1	6821.05		3981	Hermes	Woburn	2	1	4337.74		4098	Hermes	Doncaster	1	1	5431.15		4101	Hermes	Doncaster	2	1	11224.6
3979	Hermes	Woburn	1	2	5809.91		3982	Hermes	Woburn	2	2	6126.47		4099	Hermes	Doncaster	1	2	7320.56		4102	Hermes	Doncaster	2	2	9924.86
3980	Hermes	Woburn	1	3	5779.63		3983	Hermes	Woburn	2	3	9655.61		4100	Hermes	Doncaster	1	3	6051.95		4103	Hermes	Doncaster	2	3	7354.03
3984	King Edward	Woburn	1	1	4325.18		3987	King Edward	Woburn	2	1	3005.6		4104	King Edward	Doncaster	1	1	6169.9		4107	King Edward	Doncaster	2	1	3593.78
3985	King Edward	Woburn	1	2	4769.57		3988	King Edward	Woburn	2	2	6311.56		4105	King Edward	Doncaster	1	2	2165.58		4108	King Edward	Doncaster	2	2	3896.65
3986	King Edward	Woburn	1	3	3413.02		3989	King Edward	Woburn	2	3	4935.61		4106	King Edward	Doncaster	1	3	1734.62		4109	King Edward	Doncaster	2	3	4055.58
3990	Lady Claire	Woburn	1	1	1466.21		3993	Lady Claire	Woburn	2	1	1564.36		4110	Lady Claire	Doncaster	1	1	2349.74		4113	Lady Claire	Doncaster	2	1	2249.56
3991	Lady Claire	Woburn	1	2	1876.61		3994	Lady Claire	Woburn	2	2	1345.37		4111	Lady Claire	Doncaster	1	2	2586.72		4114	Lady Claire	Doncaster	2	2	1792.98
3992	Lady Claire	Woburn	1	3	1612.4		3995	Lady Claire	Woburn	2	3	1312.35		4112	Lady Claire	Doncaster	1	3	2601.17		4115	Lady Claire	Doncaster	2	3	2171.24
3996	Lady Rosetta	Woburn	1	1	2233.44		3999	Lady Rosetta	Woburn	2	1	3336.5		4116	Lady Rosetta	Doncaster	1	1	2224.49		4119	Lady Rosetta	Doncaster	2	1	3396.25
3997	Lady Rosetta	Woburn	1	2	2588		4000	Lady Rosetta	Woburn	2	2	4144.58		4117	Lady Rosetta	Doncaster	1	2	2799.5		4120	Lady Rosetta	Doncaster	2	2	5864.56
3998	Lady Rosetta	Woburn	1	3	2691.87		4001	Lady Rosetta	Woburn	2	3	2802.74		4118	Lady Rosetta	Doncaster	1	3	2501.25		4121	Lady Rosetta	Doncaster	2	3	5486.6
4002	Maris Piper	Woburn	1	1	7031		4005	Maris Piper	Woburn	2	1	5703.46		4122	Maris Piper	Doncaster	1	1	4475.48		4125	Maris Piper	Doncaster	2	1	4207.66
4003	Maris Piper	Woburn	1	2	7439.37		4006	Maris Piper	Woburn	2	2	7587.9		4123	Maris Piper	Doncaster	1	2	4015.02		4126	Maris Piper	Doncaster	2	2	4897.7
4004	Maris Piper	Woburn	1	3	5352.45		4007	Maris Piper	Woburn	2	3	6121.88		4124	Maris Piper	Doncaster	1	3	6182.63		4127	Maris Piper	Doncaster	2	3	5767.47
4008	Markies	Woburn	1	1	4181.42		4011	Markies	Woburn	2	1	3542.38		4128	Markies	Doncaster	1	1	2623.79		4131	Markies	Doncaster	2	1	3452.48
4009	Markies	Woburn	1	2	3505.52		4012	Markies	Woburn	2	2	3541.2		4129	Markies	Doncaster	1	2	3933.09		4132	Markies	Doncaster	2	2	2768.91
4010	Markies	Woburn	1	3	3740.92		4013	Markies	Woburn	2	3	4601.07		4130	Markies	Doncaster	1	3	2534.09		4133	Markies	Doncaster	2	3	2797.55
4014	Pentland Dell	Woburn	1	1	11031.6		4017	Pentland Dell	Woburn	2	1	11445.9		4134	Pentland Dell	Doncaster	1	1	9704.18		4137	Pentland Dell	Doncaster	2	1	22920.1
4015	Pentland Dell	Woburn	1	2	13583.5		4018	Pentland Dell	Woburn	2	2	9866.07		4135	Pentland Dell	Doncaster	1	2	7572.17		4138	Pentland Dell	Doncaster	2	2	33486.6
4016	Pentland Dell	Woburn	1	3	9988		4019	Pentland Dell	Woburn	2	3	12399.9		4136	Pentland Dell	Doncaster	1	3	9955.22		4139	Pentland Dell	Doncaster	2	3	21214.1
4020	Russet Burbank	Woburn	1	1	7723.23		4023	Russet Burbank	Woburn	2	1	7624.95		4140	Russet Burbank	Doncaster	1	1	5708.28		4143	Russet Burbank	Doncaster	2	1	4844.5
4021	Russet Burbank	Woburn	1	2	5818.76		4024	Russet Burbank	Woburn	2	2	8245.73		4141	Russet Burbank	Doncaster	1	2	7226.27		4144	Russet Burbank	Doncaster	2	2	10472.9
4022	Russet Burbank	Woburn	1	3	7611.38		4025	Russet Burbank	Woburn	2	3	8421.66		4142	Russet Burbank	Doncaster	1	3	5142.31		4145	Russet Burbank	Doncaster	2	3	8478.43
4026	Saturna	Woburn	1	1	4015.6		4029	Saturna	Woburn	2	1	2843.5		4146	Saturna	Doncaster	1	1	3400.46		4149	Saturna	Doncaster	2	1	4458.48
4027	Saturna	Woburn	1	2	4183.07		4030	Saturna	Woburn	2	2	2494.43		4147	Saturna	Doncaster	1	2	4009.78		4150	Saturna	Doncaster	2	2	3841.61
4028	Saturna	Woburn	1	3	4314.28		4031	Saturna	Woburn	2	3	3699.67		4148	Saturna	Doncaster	1	3	2907.57		4151	Saturna	Doncaster	2	3	2880.59
4032	Umatilla Russet	Woburn	1	1	7809.68		4035	Umatilla Russet	Woburn	2	1	7096.7		4152	Umatilla Russet	Doncaster	1	1	2633.07		4155	Umatilla Russet	Doncaster	2	1	17692.7
4033	Umatilla Russet	Woburn	1	2	8378.1		4036	Umatilla Russet	Woburn	2	2	11400.1		4153	Umatilla Russet	Doncaster	1	2	5384.75		4156	Umatilla Russet	Doncaster	2	2	22089
4034	Umatilla Russet	Woburn	1	3	7876.8		4037	Umatilla Russet	Woburn	2	3	lost		4154	Umatilla Russet	Doncaster	1	3	5412.39		4157	Umatilla Russet	Doncaster	2	3	11468.7
4038	Verdi	Woburn	1	1	1535.37		4041	Verdi	Woburn	2	1	1047.77		4158	Verdi	Doncaster	1	1	2602.78		4161	Verdi	Doncaster	2	1	2539.36
4039	Verdi	Woburn	1	2	1807.86		4042	Verdi	Woburn	2	2	1047.53		4159	Verdi	Doncaster	1	2	4291.7		4162	Verdi	Doncaster	2	2	2410.47
4040	Verdi	Woburn	1	3	1516.09		4043	Verdi	Woburn	2	3	1306.37		4160	Verdi	Doncaster	1	3	2224.58		4163	Verdi	Doncaster	2	3	2780.18
4044	Desiree	Woburn	1	1	9728.77		4047	Desiree	Woburn	2	1	13587.1		4164	Desiree	Doncaster	1	1	7936.69		4167	Desiree	Doncaster	2	1	9987.49
4045	Desiree	Woburn	1	2	9602.43		4048	Desiree	Woburn	2	2	14358		4165	Desiree	Doncaster	1	2	5765.25		4168	Desiree	Doncaster	2	2	7409.4
4046	Desiree	Woburn	1	3	7408.17		4049	Desiree	Woburn	2	3	8916.97		4166	Desiree	Doncaster	1	3	6093.37		4169	Desiree	Doncaster	2	3	8792.34
4050	Ramos	Woburn	1	1	4929.23		4053	Ramos	Woburn	2	1	6297.31		4170	Ramos	Doncaster	1	1	2258.78		4173	Ramos	Doncaster	2	1	2845.91
4051	Ramos	Woburn	1	2	4098.53		4054	Ramos	Woburn	2	2	7183.2		4171	Ramos	Doncaster	1	2	2540.63		4174	Ramos	Doncaster	2	2	4738.59
4052	Ramos	Woburn	1	3	3908.3		4055	Ramos	Woburn	2	3	6006.08		4172	Ramos	Doncaster	1	3	1723.63		4175	Ramos	Doncaster	2	3	2292.68
4056	Challenger	Woburn	1	1	3645.88		4059	Challenger	Woburn	2	1	3602.3		4176	Challenger	Doncaster	1	1	3061.38		4179	Challenger	Doncaster	2	1	3594.92
4057	Challenger	Woburn	1	2	4950.46		4060	Challenger	Woburn	2	2	4395.08		4177	Challenger	Doncaster	1	2	3288.94		4180	Challenger	Doncaster	2	2	4716.15
4058	Challenger	Woburn	1	3	3209.44		4061	Challenger	Woburn	2	3	2372.1		4178	Challenger	Doncaster	1	3	3570.75		4181	Challenger	Doncaster	2	3	3929.08
4062	Innovator	Woburn	1	1	5374.52		4065	Innovator	Woburn	2	1	9234.19		4182	Innovator	Doncaster	1	1	3256.66		4185	Innovator	Doncaster	2	1	8010.23
4063	Innovator	Woburn	1	2	5246.43		4066	Innovator	Woburn	2	2	8840.26		4183	Innovator	Doncaster	1	2	3691.95		4186	Innovator	Doncaster	2	2	10151.2
4064	Innovator	Woburn	1	3	6013.19		4067	Innovator	Woburn	2	3	7443.22		4184	Innovator	Doncaster	1	3	1927.28		4187	Innovator	Doncaster	2	3	7386.29
4068	Fontane	Woburn	1	1	3152.31		4071	Fontane	Woburn	2	1	3541.26		4188	Fontane	Doncaster	1	1	2336.3		4191	Fontane	Doncaster	2	1	3168.3
4069	Fontane	Woburn	1	2	2854.27		4072	Fontane	Woburn	2	2	3633.32		4189	Fontane	Doncaster	1	2	2088.2		4192	Fontane	Doncaster	2	2	2696.48
4070	Fontane	Woburn	1	3	2118.4		4073	Fontane	Woburn	2	3	1834.63		4190	Fontane	Doncaster	1	3	2318.63		4193	Fontane	Doncaster	2	3	3083
4074	Lady Olympia	Woburn	1	1	6612.65		4077	Lady Olympia	Woburn	2	1	4409.64		4194	Lady Olympia	Doncaster	1	1	3507.33		4197	Lady Olympia	Doncaster	2	1	5807.64
4075	Lady Olympia	Woburn	1	2	4451.09		4078	Lady Olympia	Woburn	2	2	3590.14		4195	Lady Olympia	Doncaster	1	2	3263.35		4198	Lady Olympia	Doncaster	2	2	3073.39
4076	Lady Olympia	Woburn	1	3	4975.61		4079	Lady Olympia	Woburn	2	3	5580.59		4196	Lady Olympia	Doncaster	1	3	3426.25		4199	Lady Olympia	Doncaster	2	3	2556.24
4080	Lady Blanca	Woburn	1	1	12363.4		4083	Lady Blanca	Woburn	2	1	14953.3		4200	Lady Blanca	Doncaster	1	1	6006.77		4203	Lady Blanca	Doncaster	2	1	9077.16
4081	Lady Blanca	Woburn	1	2	8642.94		4084	Lady Blanca	Woburn	2	2	10453.6		4201	Lady Blanca	Doncaster	1	2	5151.59		4204	Lady Blanca	Doncaster	2	2	7705.42
4082	Lady Blanca	Woburn	1	3	9187.03		4085	Lady Blanca	Woburn	2	3	8991.82		4202	Lady Blanca	Doncaster	1	3	6959.98		4205	Lady Blanca	Doncaster	2	3	9026.62
																			461.005
																			247.659
